# Supplementary material for: bFGF Oligomeric Stability Drives Functional Performance in Human Pluripotent Stem Cells
Source: Int J Mol Sci. 2026 Jan 27;27(3):1283. doi: 10.3390/ijms27031283 (PMC12898039; doi:10.3390/ijms27031283)
Supplement: Supplementary file 1 [file ijms-27-01283-s001.zip]

Archive with 1 entries (1 files):
- ijms-4081144-supplementary.pdf
